# Supplementary material for: MAVS-Based Reporter Systems for Real-Time Imaging of EV71 Infection and Antiviral Testing
Source: Viruses. 2023 Apr 26;15(5):1064. doi: 10.3390/v15051064 (PMC10220866; doi:10.3390/v15051064)
Supplement: Supplementary file 1 [file viruses-15-01064-s001.zip]

Archive with 3 entries (3 files):
- Supplement Information.pdf
- Video S1.avi
- Video S2.avi
